# Supplementary material for: Systematic analysis of tRNA transcription unit deletions in E. coli reveals insights into tRNA gene essentiality and cellular adaptation
Source: Sci Rep. 2024 Oct 15;14:24102. doi: 10.1038/s41598-024-73407-7 (PMC11480407; doi:10.1038/s41598-024-73407-7)
Supplement: Supplementary file 2 — Supplementary Material 2 [file 41598_2024_73407_MOESM2_ESM.xlsx]

## Sheet: Upregulated in ∆alaWX 
Table S10: Upregulated differentially expressed genes in ∆alaWX
ID	log2FoldChange	pvalue	padj
ynfR	6.21594	5.5696e-07	3.37905e-06
ynfN	6.21062	1.67422e-18	3.4375e-17
cspI	5.97878	2.8998e-90	8.63313e-88
ynfQ	5.61516	1.01829e-17	1.98328e-16
ydfK	5.14615	1.46658e-15	2.4549e-14
ynfT	5.02084	1.77403e-11	1.94583e-10
hyaB	4.98084	2.44168e-61	3.63462e-59
hyaA	4.93598	4.08179e-45	4.14949e-43
gcvB	4.70647	7.82427e-13	1.00035e-11
metR	4.7012	2.06021e-72	4.51945e-70
ynaE	4.60364	9.70134e-14	1.36095e-12
yhgP	4.53715	4.96325e-24	1.75312e-22
dtpA	4.4474	4.39636e-61	6.31863e-59
oppA	4.22947	1.51894e-124	1.26619e-121
hybA	4.22912	5.69868e-44	5.52374e-42
cydX	4.22498	2.25385e-65	4.08436e-63
pinQ	4.10825	7.68332e-15	1.19493e-13
oppC	4.07358	7.74517e-33	4.30425e-31
oppD	4.0635	1.41336e-27	6.01111e-26
ydiH	4.05562	2.20181e-23	7.00545e-22
oppB	4.05097	1.00799e-66	1.90968e-64
rybB	4.04605	1.38958e-11	1.5486e-10
ynaM	4.03881	9.80814e-09	7.64118e-08
ybfB	3.99378	3.54531e-18	7.17323e-17
mmuP	3.97089	3.72896e-30	1.8285e-28
rydB	3.96463	1.18074e-23	3.87505e-22
pheL	3.95039	1.3564e-07	9.06009e-07
cydB	3.82104	7.25417e-42	6.29904e-40
hyaE	3.80889	1.07772e-23	3.62251e-22
ybfQ	3.77755	4.63302e-10	4.28169e-09
yjiH	3.75174	1.37096e-23	4.46419e-22
yfeC	3.70976	1.27455e-114	6.64041e-112
alaE	3.70153	2.28024e-14	3.43106e-13
hybO	3.69483	3.23811e-32	1.64591e-30
gadF	3.59303	8.84493e-18	1.74719e-16
hyaF	3.5922	1.28287e-24	4.86089e-23
sraB	3.5475	1.21755e-32	6.59059e-31
ybdL	3.52801	2.71324e-33	1.57066e-31
rhsC	3.49084	3.08663e-102	1.28651e-99
sroA	3.47951	1.07142e-16	1.9416e-15
cspH	3.4745	5.99483e-09	4.77752e-08
ycgV	3.45502	4.10537e-72	8.5556e-70
csrC	3.43949	8.19352e-25	3.13308e-23
hisG	3.43771	1.01831e-18	2.16546e-17
pheA	3.43453	6.50877e-35	4.17362e-33
hyaD	3.39849	8.93566e-17	1.6335e-15
cydH	3.38598	1.48857e-37	1.05159e-35
yrbN	3.33462	7.29851e-10	6.54198e-09
hyaC	3.31795	2.37464e-17	4.51941e-16
oppF	3.31427	4.16299e-58	5.78379e-56
ybfD	3.30542	6.69768e-17	1.25747e-15
evgL	3.29644	2.69082e-05	0.00012284
yegJ	3.26137	2.56357e-12	3.11515e-11
ykgE	3.25567	2.0273e-19	4.69433e-18
fimC	3.24816	1.80578e-21	5.08547e-20
yohK	3.22539	6.63907e-44	6.28901e-42
csrB	3.20597	1.89891e-25	7.46664e-24
yqiJ	3.20135	3.64703e-08	2.62536e-07
ycfJ	3.1839	8.18112e-29	3.66655e-27
yibY	3.17631	5.43455e-06	2.84206e-05
sraG	3.16466	0.00040457	0.00142781
pinR	3.15953	7.4615e-13	9.56909e-12
hisL	3.12874	1.49861e-23	4.84201e-22
adiY	3.09304	2.01705e-08	1.50126e-07
metN	3.08492	5.66667e-29	2.56725e-27
ftnA	3.0759	8.98818e-13	1.14565e-11
racC	3.06553	0.0053618	0.0142434
hisD	3.05824	2.16843e-20	5.44459e-19
ycjM	3.05489	7.14183e-11	7.29587e-10
ynfU	3.05189	1.28367e-08	9.85568e-08
ybfC	3.04314	2.86265e-15	4.66075e-14
ybgE	2.95788	1.61191e-19	3.79574e-18
gfcA	2.94768	7.14927e-38	5.22775e-36
metB	2.93122	5.67744e-28	2.46496e-26
pgaD	2.92688	1.14972e-05	5.61128e-05
eco	2.89962	2.30483e-20	5.73169e-19
cydA	2.88052	1.7152e-19	4.01627e-18
rrsD	2.86729	5.12018e-09	4.13583e-08
appX	2.86402	2.1889e-07	1.4101e-06
metF	2.85951	1.93864e-17	3.70655e-16
ymcE	2.84469	1.33535e-09	1.14521e-08
rrsE	2.78523	1.29601e-10	1.274e-09
hisC	2.75831	7.27974e-48	7.98472e-46
rrlG	2.75789	2.45119e-32	1.29324e-30
ilvD	2.74834	5.69683e-14	8.15958e-13
yadX	2.73715	4.42987e-06	2.35507e-05
rmf	2.7156	5.30445e-16	9.13593e-15
gadE	2.69089	2.88735e-10	2.75389e-09
yfeD	2.6831	1.99896e-32	1.06816e-30
ndh	2.65194	3.58542e-35	2.37207e-33
cnu	2.64364	2.71661e-12	3.28198e-11
mgtS	2.63658	0.000289879	0.00106264
fimD	2.61979	4.18412e-15	6.68176e-14
gfcB	2.61362	3.93386e-10	3.67631e-09
trpE	2.6075	4.56992e-27	1.90474e-25
waaH	2.60369	5.84562e-20	1.40836e-18
pgaC	2.59299	7.16559e-07	4.27882e-06
ydfV	2.58519	3.42579e-07	2.15691e-06
rflP	2.585	3.77468e-18	7.60042e-17
uof	2.55414	4.10001e-06	2.19088e-05
cspG	2.54553	3.80908e-05	0.000168717
yfiR	2.53787	9.49579e-33	5.20769e-31
yohJ	2.53288	2.1154e-19	4.87126e-18
rrsA	2.52014	1.08719e-13	1.51047e-12
hybB	2.51527	2.85574e-24	1.05334e-22
yodE	2.49188	6.42016e-07	3.86694e-06
yadW	2.47573	3.06713e-10	2.91868e-09
yfhL	2.47205	1.41176e-20	3.63222e-19
yefM	2.47039	3.18494e-32	1.63887e-30
ymgA	2.47005	6.83752e-06	3.50538e-05
narY	2.45285	1.02565e-22	3.05349e-21
fimF	2.44439	9.70341e-11	9.65246e-10
gcvT	2.43982	9.81511e-15	1.51516e-13
ydfJ	2.43755	1.81434e-11	1.98482e-10
ymdG	2.41771	0.000453267	0.00157304
pgaB	2.41004	8.70914e-06	4.36819e-05
hcxA	2.40056	1.34466e-14	2.05295e-13
btsT	2.39954	1.66424e-18	3.43393e-17
metA	2.39618	2.56475e-16	4.52961e-15
fimI	2.36612	9.65749e-18	1.88979e-16
torI	2.3656	2.82906e-06	1.55322e-05
fimG	2.33785	2.30928e-19	5.28851e-18
rrlE	2.33511	2.85936e-23	8.95799e-22
ymgI	2.33404	0.00710174	0.0182774
lipA	2.33341	1.12716e-23	3.72857e-22
ppdD	2.33193	7.52631e-07	4.47499e-06
yecV	2.29929	0.150928	0.243825
yfbO	2.29778	1.20867e-06	7.01635e-06
pflB	2.29583	1.92546e-42	1.70752e-40
narZ	2.29253	6.71685e-33	3.78322e-31
cspB	2.28568	3.13193e-57	4.21092e-55
rrsC	2.28505	1.06138e-11	1.20212e-10
preT	2.26584	9.08844e-08	6.17954e-07
deaD	2.25987	4.79804e-11	4.99955e-10
rhoL	2.2515	0.0476129	0.0943983
sgcB	2.23528	0.00143957	0.00442814
fumB	2.23469	6.03822e-20	1.4464e-18
yaiY	2.22573	2.57723e-06	1.42654e-05
micA	2.22564	0.00325565	0.00912545
yjiG	2.20353	5.18341e-10	4.73782e-09
hycB	2.2015	0.00270722	0.00774448
ycjU	2.18613	1.46528e-06	8.38913e-06
hisB	2.18185	6.94056e-35	4.38307e-33
yeiW	2.18086	0.000298858	0.00109075
lpxP	2.17625	1.94009e-34	1.18916e-32
hicA	2.17272	8.066e-19	1.72406e-17
ychT	2.17123	0.0117175	0.0281167
ilvM	2.17088	4.23404e-07	2.61444e-06
rrlB	2.16984	6.68499e-25	2.59799e-23
dctR	2.1693	0.000723997	0.00239684
rrlC	2.16215	2.54477e-23	8.0353e-22
ymcF	2.15582	6.82147e-05	0.000286035
sibD	2.15527	1.3172e-29	6.23871e-28
ilvA	2.14996	1.00546e-07	6.79724e-07
dcuB	2.14858	2.7153e-15	4.43819e-14
hcaC	2.14409	1.51692e-08	1.15165e-07
baxL	2.11865	0.0211165	0.047243
ypdI	2.11785	0.0101009	0.0247359
yahE	2.11768	9.87192e-06	4.91004e-05
fimZ	2.11605	8.14817e-05	0.000335921
arfA	2.10974	5.35652e-13	6.91207e-12
hisI	2.10747	5.59084e-21	1.5034e-19
yahD	2.08847	4.02473e-13	5.29183e-12
hybC	2.08739	5.37276e-29	2.48819e-27
arnA	2.07205	3.78222e-14	5.51199e-13
gcvP	2.06965	1.84154e-15	3.04585e-14
rrlD	2.0693	1.88274e-12	2.30802e-11
rrsG	2.06478	3.31411e-19	7.38675e-18
ycjN	2.05006	1.32905e-05	6.42633e-05
mmuM	2.04711	1.42656e-07	9.49824e-07
rrsH	2.04487	6.96806e-08	4.83243e-07
hycF	2.04413	0.000412299	0.0014514
yebG	2.04238	2.4191e-39	1.939e-37
ackA	2.03852	4.67502e-62	7.49441e-60
selC	2.03493	4.52007e-11	4.7455e-10
waaU	2.02473	0.000103912	0.000417653
pmrR	2.01403	3.38366e-22	1.00022e-20
rydC	2.00635	0.0187872	0.0424648
bglF	2.00097	9.64971e-07	5.69688e-06
yceQ	1.99439	0.000699872	0.00232436
torC	1.99343	0.000146327	0.000573746
dauA	1.99286	1.18512e-10	1.17051e-09
dld	1.98814	4.72145e-51	5.62258e-49
argC	1.98576	4.47315e-11	4.7081e-10
yodC	1.97943	2.03964e-06	1.15193e-05
preA	1.97624	1.85428e-13	2.50118e-12
rhlE	1.97604	2.40841e-24	8.96274e-23
cspF	1.96957	4.52748e-06	2.39778e-05
yecA	1.96447	7.01079e-06	3.56788e-05
mepK	1.95952	5.86787e-08	4.1313e-07
arnB	1.95582	1.96591e-18	4.01662e-17
argL	1.95346	0.000904036	0.00292095
metL	1.95311	1.20468e-09	1.04173e-08
yfiB	1.94357	0.000452373	0.00157255
mgrR	1.94034	0.00606287	0.0158433
ybiJ	1.93806	4.37319e-07	2.69065e-06
rrlA	1.93446	3.64327e-13	4.80543e-12
ybcV	1.93075	0.0599192	0.114676
yifL	1.92921	1.61518e-05	7.68499e-05
bssS	1.92732	1.43679e-09	1.22968e-08
hyfA	1.92184	0.00386049	0.0106252
yceB	1.9192	1.29842e-14	1.98963e-13
ynfB	1.91828	4.55876e-32	2.28927e-30
ldhA	1.91748	3.15071e-20	7.72479e-19
yqgH	1.91491	0.000457377	0.00158598
zntA	1.91164	2.36447e-08	1.75046e-07
symE	1.90834	2.5909e-15	4.25152e-14
leuO	1.89912	8.86508e-10	7.89523e-09
trpL	1.8985	0.00364855	0.0101111
hiuH	1.89106	0.000436517	0.00152379
azuC	1.88491	0.000560686	0.00191552
dsrA	1.88471	0.00048111	0.00166412
arnC	1.87712	6.88952e-17	1.28769e-15
slp	1.87325	0.000186541	0.000711997
ilvE	1.87172	2.94098e-07	1.86292e-06
yjbJ	1.8697	2.97701e-19	6.70711e-18
hicB	1.86952	0.00109009	0.00344492
rdcA	1.86394	1.786e-25	7.08955e-24
ypjJ	1.86325	0.00333145	0.00931912
rutE	1.86195	0.000890391	0.00288357
hokD	1.85531	1.38259e-06	7.94847e-06
narU	1.85442	1.83123e-05	8.60491e-05
hybE	1.85084	8.07442e-05	0.00033354
cysB	1.84548	3.19905e-14	4.71574e-13
yebQ	1.84532	2.63615e-07	1.67748e-06
rrlH	1.8417	5.6719e-11	5.8516e-10
yiaA	1.82642	0.00129062	0.00400841
ybeD	1.82457	1.16042e-08	9.00673e-08
omrB	1.81861	0.144893	0.235536
eutP	1.80782	6.44124e-05	0.000272007
dadX	1.80262	1.65409e-05	7.85224e-05
ygfF	1.8013	4.03143e-11	4.26472e-10
sulA	1.80017	6.52493e-18	1.30124e-16
yedA	1.79678	2.5573e-08	1.88319e-07
pspA	1.78642	5.12542e-06	2.69052e-05
yjeV	1.78439	0.115821	0.197038
yhhQ	1.78321	1.62731e-08	1.22874e-07
umuD	1.78181	1.42902e-06	8.19277e-06
rirA	1.78067	1.95055e-06	1.1046e-05
pta	1.77793	2.83658e-08	2.07783e-07
ycjX	1.77338	1.59338e-12	1.97068e-11
yacC	1.76817	1.48816e-35	1.00043e-33
fkpB	1.76444	6.23737e-05	0.000264201
pssL	1.75984	0.00427329	0.0116565
rutD	1.75974	3.76548e-07	2.353e-06
ymgM	1.75009	0.00130599	0.00405013
ypfG	1.7348	6.25191e-11	6.41822e-10
narW	1.73109	1.81389e-07	1.185e-06
btuF	1.71926	1.99633e-08	1.49384e-07
ytiD	1.71662	0.0116079	0.0279017
ymdB	1.71323	4.52199e-13	5.87841e-12
chpS	1.71313	1.33634e-10	1.31056e-09
ppc	1.71084	4.01073e-12	4.74907e-11
aceE	1.70818	1.622e-20	4.12226e-19
yjjQ	1.70345	0.00011491	0.000458319
fliD	1.70182	6.73422e-08	4.6923e-07
bluF	1.69815	4.50837e-08	3.21211e-07
ydhP	1.69175	3.58725e-08	2.58679e-07
tusB	1.68767	2.69335e-20	6.64254e-19
hofP	1.68275	0.00166625	0.00505454
uspG	1.68165	2.42544e-09	2.03405e-08
tff	1.68134	0.162751	0.259009
glnK	1.66797	1.34307e-12	1.67603e-11
sgcX	1.65675	1.79229e-07	1.17642e-06
argF	1.64685	3.20097e-07	2.02453e-06
ybfA	1.64283	1.50098e-14	2.27495e-13
chiX	1.64225	0.0667973	0.125523
ybcJ	1.638	3.32069e-10	3.13846e-09
hisA	1.63224	2.80288e-05	0.00012726
adhE	1.63038	8.5646e-11	8.56049e-10
yfaX	1.62502	0.00234066	0.00682705
ytgA	1.62296	9.19099e-10	8.15065e-09
artJ	1.61562	1.3993e-08	1.06623e-07
mdtE	1.61451	0.000169137	0.000653956
yacH	1.60715	0.00190531	0.00569681
arrS	1.60004	0.0213482	0.047659
yehR	1.59938	0.00214788	0.00633122
lgoT	1.58586	6.83856e-08	4.75052e-07
cof	1.58427	8.96579e-10	7.9679e-09
hisH	1.57804	2.61064e-07	1.66379e-06
hslV	1.56937	3.1288e-16	5.47934e-15
aceF	1.56837	1.61751e-05	7.6873e-05
sdsR	1.56302	0.000236799	0.000885182
cadC	1.56183	0.000323775	0.00117654
dmsA	1.56148	5.14069e-14	7.43972e-13
yihO	1.55769	0.00236827	0.00689313
yadG	1.55344	5.69934e-23	1.72136e-21
pdhR	1.54758	5.19569e-18	1.04114e-16
sibB	1.5462	0.00356264	0.00988619
gadY	1.54158	0.0196118	0.0441849
yoaG	1.54121	0.0114194	0.0274962
ydjX	1.53644	0.00496424	0.0133132
dosC	1.5319	4.6344e-12	5.44118e-11
thiC	1.52335	7.94336e-20	1.88113e-18
serS	1.5208	2.88313e-06	1.57495e-05
dinD	1.52038	0.00120607	0.00376189
brnQ	1.51813	1.7471e-26	7.13911e-25
ymfJ	1.51753	0.0141305	0.0331075
ansB	1.51733	6.71419e-15	1.05206e-13
mocA	1.50766	0.00771705	0.0196126
yciW	1.506	7.37993e-05	0.000307288
ydcC	1.50411	0.00565548	0.0149379
uvrA	1.50225	3.89224e-11	4.12796e-10
ycfT	1.50045	0.00421934	0.0115547

## Sheet: Downregulated in ∆alaWX
Table S 11: Downregulated differentially expressed genes in ∆alaWX
ID	log2-FoldChange	pvalue	padj
yidB	-1.50626	1.01824e-05	5.04043e-05
pncC	-1.50942	2.21826e-16	3.95116e-15
sdaB	-1.51199	7.95697e-11	8.04967e-10
patD	-1.51512	1.15173e-09	1.00427e-08
torR	-1.51518	1.97091e-07	1.28356e-06
yedE	-1.52063	1.37776e-11	1.53954e-10
pntA	-1.52126	1.27993e-11	1.43794e-10
yiaG	-1.52379	0.000650366	0.00217937
yaaA	-1.52458	3.10284e-10	2.94593e-09
argT	-1.52543	3.99582e-08	2.86161e-07
araC	-1.5258	5.66381e-06	2.95085e-05
tyrU	-1.53209	0.00175484	0.00530396
bfr	-1.53274	0.000160599	0.000625002
yehY	-1.54377	0.000294267	0.00107682
phoH	-1.54379	0.000123499	0.000489301
xylA	-1.54532	3.27832e-13	4.33779e-12
eutK	-1.54899	5.95777e-12	6.9363e-11
rplT	-1.5523	0.0010537	0.00334741
pstC	-1.55249	5.21471e-08	3.67765e-07
sdhD	-1.55291	1.09576e-11	1.23771e-10
ybdJ	-1.55841	1.15157e-07	7.72905e-07
katG	-1.56269	2.60503e-07	1.66275e-06
rpmA	-1.56479	5.96297e-19	1.29446e-17
cyaY	-1.56657	1.54848e-13	2.11609e-12
yccJ	-1.56945	1.14192e-11	1.28636e-10
atpI	-1.57057	0.00368885	0.0102093
nlpC	-1.5762	3.89303e-19	8.58526e-18
sucD	-1.57716	1.50229e-08	1.14262e-07
copA	-1.5799	3.2057e-06	1.73976e-05
msyB	-1.58084	2.00936e-07	1.30433e-06
yggX	-1.58597	5.73624e-05	0.000244966
yjeI	-1.5868	5.03545e-26	2.03765e-24
abrB	-1.58895	7.83317e-08	5.38757e-07
yncD	-1.60321	4.19918e-09	3.42509e-08
lysV	-1.62297	2.63515e-06	1.45474e-05
ugpC	-1.63447	1.4279e-11	1.58284e-10
ispF	-1.63588	1.06398e-16	1.93653e-15
pntB	-1.64048	1.30029e-05	6.30185e-05
yqhA	-1.64268	4.1609e-24	1.48228e-22
fumA	-1.64434	3.16221e-12	3.77653e-11
yhcH	-1.6615	5.33749e-07	3.25244e-06
yifK	-1.66308	1.95423e-24	7.33805e-23
ydcV	-1.66378	7.14519e-09	5.65107e-08
yehX	-1.67576	2.03159e-07	1.31485e-06
pstA	-1.67778	1.89686e-05	8.8582e-05
cusR	-1.6779	1.8664e-05	8.74062e-05
alaV	-1.682	0.000214437	0.000805928
mtlA	-1.68604	6.01311e-14	8.5831e-13
yhjE	-1.68672	3.50427e-19	7.76903e-18
cbpM	-1.68793	5.98852e-24	2.08001e-22
yciE	-1.69043	1.2975e-05	6.29569e-05
apt	-1.69361	6.67354e-17	1.25747e-15
yedF	-1.69636	1.73148e-10	1.68224e-09
feoB	-1.69806	5.54054e-06	2.89386e-05
yobB	-1.699	0.000157651	0.000614103
dctA	-1.7034	7.56659e-17	1.40167e-15
nuoJ	-1.70644	0.00034828	0.00125682
betA	-1.70723	5.94395e-10	5.39747e-09
glcA	-1.70823	1.18018e-09	1.02666e-08
potI	-1.70864	2.29951e-05	0.000106207
hisR	-1.71434	6.70182e-07	4.01916e-06
lrp	-1.71512	0.000649866	0.00217937
sdhA	-1.71829	1.26742e-05	6.15689e-05
hmp	-1.71862	1.04641e-09	9.18782e-09
glmS	-1.72124	2.45491e-11	2.64394e-10
emtA	-1.72364	1.36249e-18	2.83942e-17
ybiI	-1.7261	3.01698e-09	2.50493e-08
nuoL	-1.73119	5.62565e-11	5.81829e-10
malG	-1.73156	2.61866e-13	3.49826e-12
yciF	-1.73334	6.74349e-08	4.6923e-07
gntT	-1.73616	4.55957e-07	2.79064e-06
uraA	-1.74203	1.296e-20	3.37608e-19
sucB	-1.75613	1.44414e-07	9.5847e-07
yohP	-1.76083	0.00013231	0.000522222
intS	-1.76324	1.39795e-13	1.92299e-12
trxB	-1.7653	3.62004e-24	1.32354e-22
rplI	-1.76618	3.99392e-08	2.86161e-07
sdhX	-1.77297	0.000331859	0.00120277
ygaM	-1.78312	1.56276e-17	3.01555e-16
argO	-1.78529	4.78996e-11	4.99955e-10
hemH	-1.78926	1.45042e-16	2.59457e-15
glmU	-1.79236	3.74976e-24	1.35904e-22
ompF	-1.79844	5.23079e-12	6.12414e-11
alaU	-1.80713	3.8646e-06	2.07306e-05
ompW	-1.8166	6.13833e-07	3.7079e-06
ugpQ	-1.82411	1.12415e-23	3.72857e-22
fepE	-1.82887	0.00188134	0.00564132
fumC	-1.83086	2.16241e-14	3.26555e-13
yhaH	-1.83546	6.73184e-25	2.59799e-23
alaT	-1.83628	6.64282e-07	3.98952e-06
phoU	-1.85599	2.53472e-14	3.77311e-13
yqgB	-1.8596	6.51429e-10	5.87683e-09
nuoG	-1.86332	4.23847e-13	5.53791e-12
ppiA	-1.86543	2.56025e-06	1.41903e-05
ghxP	-1.86627	2.0122e-07	1.30433e-06
serT	-1.87568	0.00224406	0.00658214
pnuC	-1.87792	6.48821e-13	8.34656e-12
lldD	-1.88284	1.81349e-10	1.75782e-09
fliA	-1.88697	0.00463191	0.0125281
puuP	-1.88887	2.53495e-09	2.11736e-08
fadB	-1.90139	6.59574e-07	3.96696e-06
yiaT	-1.91162	8.51598e-07	5.04902e-06
pyrI	-1.91514	8.90192e-17	1.6335e-15
fabA	-1.91765	1.59549e-23	5.1154e-22
osmE	-1.91822	3.68506e-15	5.95322e-14
malF	-1.92193	1.31086e-12	1.64074e-11
mug	-1.93014	5.99269e-09	4.77752e-08
yhdU	-1.94122	4.2827e-08	3.0618e-07
ybiU	-1.94348	4.78983e-19	1.05074e-17
htpX	-1.95044	3.08743e-08	2.25366e-07
nuoF	-1.9514	5.74846e-09	4.59877e-08
avtA	-1.95232	2.69587e-11	2.88853e-10
mlaA	-1.95553	4.4781e-36	3.05979e-34
psuG	-1.95614	0.00146861	0.0045108
hcaR	-1.99943	1.07816e-12	1.36175e-11
nanA	-2.00048	7.24334e-12	8.33985e-11
bioP	-2.00297	5.60821e-29	2.56725e-27
yojI	-2.00721	7.16738e-24	2.4689e-22
sdhB	-2.02752	1.18687e-08	9.17784e-08
sufA	-2.02851	2.93809e-12	3.5393e-11
ybhN	-2.03563	1.29398e-13	1.78587e-12
kbp	-2.04116	4.69594e-15	7.44209e-14
ybhB	-2.04878	7.1505e-22	2.06967e-20
sucA	-2.0662	2.64683e-19	5.99565e-18
pyrE	-2.0713	2.35375e-14	3.52894e-13
pdeI	-2.07774	1.67238e-07	1.10292e-06
ccmD	-2.08006	1.04134e-06	6.10449e-06
wrbA	-2.09098	6.2653e-15	9.85426e-14
ugpE	-2.09589	3.78496e-07	2.36163e-06
borD	-2.10674	2.54383e-05	0.000116641
ycaC	-2.10826	3.43121e-07	2.15706e-06
lysC	-2.11467	5.96887e-10	5.40831e-09
gluQ	-2.11477	5.46574e-07	3.32087e-06
pliG	-2.11679	2.67882e-16	4.71111e-15
ilvL	-2.12132	4.89158e-11	5.08432e-10
flgB	-2.13133	2.68139e-07	1.70366e-06
nuoN	-2.13228	8.47313e-11	8.48942e-10
ycaK	-2.13481	2.15958e-06	1.21193e-05
nuoH	-2.14028	4.92156e-39	3.72965e-37
ytfK	-2.1406	4.62935e-05	0.000201621
yegP	-2.14302	2.21735e-09	1.86705e-08
osmY	-2.14394	2.919e-29	1.36701e-27
patA	-2.14921	9.08865e-12	1.0407e-10
pstS	-2.15146	9.06943e-16	1.54924e-14
hupB	-2.15841	1.64847e-12	2.03279e-11
dkgA	-2.1726	2.05741e-09	1.73589e-08
ygiW	-2.19168	5.6808e-17	1.07625e-15
sucC	-2.20363	1.90868e-21	5.33917e-20
sufC	-2.21957	7.59737e-31	3.76974e-29
ybaN	-2.22159	9.05588e-09	7.08159e-08
yahK	-2.23195	3.00951e-33	1.7183e-31
yliI	-2.24556	5.51729e-21	1.49325e-19
lpp	-2.25281	1.01333e-15	1.7239e-14
ypeB	-2.30038	2.21329e-08	1.64438e-07
fecA	-2.31659	4.26952e-35	2.78053e-33
mhpR	-2.32059	4.03632e-09	3.30518e-08
malE	-2.32528	3.01133e-44	2.98838e-42
sufB	-2.32765	6.05347e-14	8.61121e-13
glnV	-2.33476	1.04127e-07	7.00002e-07
actP	-2.34176	3.33283e-15	5.40515e-14
norR	-2.34372	4.85155e-13	6.2799e-12
yddB	-2.36542	1.67767e-11	1.84988e-10
ydeT	-2.38022	0.000628325	0.0021171
fadA	-2.38231	9.73042e-14	1.36095e-12
pdeA	-2.38842	7.97714e-24	2.72531e-22
maoP	-2.45234	1.24281e-10	1.22459e-09
nrdF	-2.47751	5.22444e-23	1.58945e-21
malM	-2.48325	1.57032e-09	1.34121e-08
puuA	-2.51037	3.54528e-14	5.18481e-13
yghJ	-2.51225	2.87997e-23	8.95799e-22
nuoK	-2.5164	8.58396e-27	3.54237e-25
yqeF	-2.52173	2.99408e-27	1.26054e-25
ccmG	-2.53146	1.26302e-16	2.27891e-15
leuT	-2.55821	9.38465e-11	9.35771e-10
lysP	-2.56667	5.34278e-20	1.29469e-18
fhuE	-2.60832	2.56684e-21	7.13238e-20
puuD	-2.61087	7.62298e-11	7.74941e-10
puuC	-2.6134	8.4951e-22	2.42518e-20
pppA	-2.61496	4.00482e-22	1.1755e-20
pheV	-2.61685	0.000174129	0.00067117
cstA	-2.63146	4.21415e-13	5.52346e-12
yciG	-2.64092	6.0475e-06	3.13898e-05
hchA	-2.65316	3.41452e-21	9.42497e-20
yqhC	-2.66812	1.77732e-34	1.10565e-32
tnaA	-2.69506	4.52728e-13	5.87841e-12
efeO	-2.70855	1.1297e-18	2.39014e-17
leuZ	-2.75398	9.11451e-07	5.38855e-06
fepD	-2.77017	3.77788e-15	6.05622e-14
exbD	-2.77733	2.31028e-20	5.73169e-19
cusA	-2.7812	2.70663e-14	4.01468e-13
alx	-2.78292	1.20447e-43	1.1156e-41
puuE	-2.79982	6.26399e-20	1.4919e-18
tonB	-2.80199	9.46952e-29	4.19883e-27
mdh	-2.80363	2.52873e-32	1.31747e-30
cueO	-2.80515	4.98658e-19	1.08817e-17
puuB	-2.83174	1.54684e-20	3.95536e-19
yqhD	-2.88963	1.27346e-29	6.10087e-28
nrdH	-2.89945	6.1789e-11	6.35893e-10
bfd	-2.90742	4.80643e-14	6.98021e-13
yjcH	-2.90959	3.8659e-21	1.06007e-19
ldtC	-2.92578	5.47469e-30	2.65332e-28
fepB	-2.95356	3.16984e-19	7.10317e-18
nfeF	-2.97376	1.11924e-27	4.80927e-26
cusF	-2.99835	5.9303e-15	9.36269e-14
ybiX	-3.01236	4.14718e-22	1.20877e-20
entD	-3.02295	5.13249e-41	4.27845e-39
ldrD	-3.04716	6.95072e-23	2.08422e-21
efeB	-3.07193	5.82896e-16	9.99798e-15
ybaQ	-3.0897	8.83158e-10	7.88224e-09
lamB	-3.09574	5.94066e-24	2.08001e-22
fepG	-3.13442	1.21742e-20	3.19133e-19
mglB	-3.14895	8.90783e-38	6.40135e-36
yqaE	-3.20676	3.56704e-08	2.57668e-07
yncJ	-3.21776	2.25778e-08	1.67445e-07
fhuC	-3.23128	1.16402e-18	2.45032e-17
nrdE	-3.25989	2.49438e-28	1.09438e-26
mglC	-3.29997	6.13065e-38	4.56296e-36
mglA	-3.33267	4.05305e-20	9.87901e-19
fhuB	-3.39001	1.21065e-18	2.53568e-17
entH	-3.40878	1.21658e-47	1.30018e-45
fhuD	-3.4097	3.53583e-51	4.33451e-49
nrdI	-3.4273	1.0649e-23	3.60855e-22
fepC	-3.48967	1.83197e-33	1.07544e-31
cusB	-3.532	1.40601e-16	2.52597e-15
cpxP	-3.55892	7.42647e-11	7.5681e-10
ryhB	-3.59595	9.81027e-08	6.64865e-07
malK	-3.59907	2.93915e-37	2.04173e-35
acs	-3.60374	2.20203e-61	3.39928e-59
bioD	-3.60454	1.31571e-55	1.66179e-53
exbB	-3.63674	4.70961e-41	4.00605e-39
yghG	-3.67219	2.12763e-11	2.2974e-10
aldA	-3.71382	2.28649e-46	2.38252e-44
glyT	-3.77065	7.85764e-19	1.68818e-17
bioA	-3.83284	1.25499e-81	3.07695e-79
yghF	-3.83907	1.96081e-13	2.63633e-12
entA	-3.86814	9.58338e-21	2.54417e-19
ompT	-3.89019	1.98591e-63	3.31091e-61
sodA	-4.01899	8.86394e-86	2.30906e-83
bioC	-4.0459	5.47686e-56	7.13361e-54
fecR	-4.07637	5.60425e-94	1.79681e-91
yncE	-4.20184	2.14943e-50	2.48856e-48
stpA	-4.23509	4.04648e-39	3.12328e-37
bioB	-4.26134	2.13125e-123	1.48051e-120
fepA	-4.29786	1.69716e-48	1.91183e-46
fecI	-4.33991	2.91588e-96	1.01278e-93
entS	-4.34307	1.04696e-39	8.55632e-38
fhuF	-4.37725	3.44583e-97	1.30566e-94
fhuA	-4.41062	1.59632e-88	4.43564e-86
yjjZ	-4.41233	2.0203e-34	1.22038e-32
ydiE	-4.45709	1.73715e-42	1.57401e-40
entC	-4.55626	5.41395e-103	2.50726e-100
entE	-4.63445	1.11592e-33	6.64448e-32
fiu	-4.76744	5.87968e-130	6.12663e-127
entB	-4.81787	3.21325e-81	7.44045e-79
entF	-4.84541	6.87573e-67	1.36467e-64
bioF	-5.0569	2.54589e-123	1.51589e-120
cirA	-5.37952	3.36784e-188	7.01858e-185
cusC	-5.39142	2.5927e-39	2.03894e-37
yddA	-5.50033	1.03426e-13	1.44174e-12
ybdZ	-6.07559	3.3836e-64	5.87618e-62
livJ	-6.37795	0	0
fes	-6.80529	3.70938e-169	5.15356e-166
alaW	-9.53168	3.72308e-15	5.99143e-14
alaX	-9.61622	1.7855e-15	2.96493e-14

## Sheet: Upregulated in ∆valVW
Table S 12: Upregulated differentially expressed genes in ∆valVW
ID	log2FoldChange	pvalue	padj
kdpA	5.15586	1.1589e-129	6.78947e-127
ilvB	3.68681	0	0
ilvN	3.60036	0	0
ivbL	3.41244	6.32864e-305	8.65125e-302
kdpB	3.04953	1.34979e-106	5.53551e-104
mgtA	2.61196	4.63416e-190	3.80094e-187
rcsA	2.54942	4.41379e-31	5.1717e-29
uhpA	2.47157	3.22385e-220	3.30525e-217
ydhQ	2.19498	3.31131e-182	2.26328e-179
uhpB	2.19481	2.60464e-120	1.3352e-117
yfeK	2.11115	2.28727e-18	1.32114e-16
ygiM	1.95657	3.93614e-95	1.46746e-92
micA	1.92132	0.00135448	0.00536171
ybgU	1.91924	0.000165941	0.000853855
fimC	1.87628	1.55521e-82	4.55566e-80
fimF	1.86492	1.21112e-43	2.15947e-41
bdm	1.86121	6.22329e-19	3.92642e-17
treC	1.85749	2.71648e-33	3.71343e-31
fimI	1.83594	2.99202e-85	9.43868e-83
fimD	1.83214	4.29917e-76	1.17539e-73
mgtL	1.77615	1.74163e-43	2.97601e-41
yejG	1.76825	5.29608e-05	0.000310718
fimZ	1.70934	0.000883896	0.00376804
rrlG	1.70868	2.60705e-07	2.53956e-06
spf	1.69996	6.29451e-06	4.5516e-05
kdpC	1.6598	6.21217e-23	4.99532e-21
rrlC	1.6336	2.4952e-06	1.96785e-05
treB	1.63245	2.19752e-29	2.31078e-27
degP	1.63215	1.22796e-108	5.59542e-106
yecT	1.59894	0.000140494	0.000734904
puuD	1.59072	0.00113252	0.00458034
rrlB	1.58319	1.1283e-05	7.71194e-05
yodE	1.57558	2.49675e-09	3.8349e-08
yjbE	1.55457	1.88473e-07	1.88061e-06
rrlA	1.54226	5.65644e-06	4.14974e-05
yhcA	1.53296	9.99882e-05	0.000543835
fimG	1.52361	1.33403e-29	1.4397e-27
yodB	1.516	2.82084e-09	4.28454e-08

## Sheet: Downregulated in ∆valVW
Table S 13: Downregulated differentially expressed genes in ∆valVW
ID	log2FoldChange	pvalue	padj
alaE	-1.60012	0.00775439	0.0243871
cydA	-1.62441	8.0431e-09	1.12576e-07
tfaD	-1.6923	0.00396414	0.0137189
flgD	-1.93417	3.67172e-08	4.31453e-07
fliA	-2.05403	3.77944e-05	0.000228269
fliF	-2.18931	6.82896e-08	7.52838e-07
flgB	-2.26104	6.44047e-07	5.9088e-06
valW	-8.386	4.23367e-12	1.02735e-10
